# Supplementary material for: LM14 defined medium enables continuous growth of Trypanosoma cruzi
Source: BMC Microbiol. 2014 Sep 10;14:238. doi: 10.1186/s12866-014-0238-y (PMC4172853; doi:10.1186/s12866-014-0238-y)
Supplement: Additional file 2: — LM14B preparation method. [file 12866_2014_238_MOESM2_ESM.xlsx]

## Sheet: S1
	LM14 PREPARATION METHOD
	Water-insoluble components were individually dissolved at a concentration of 2 mg/ml in ethanol. The required quantities for 1 liter were added to an empty beaker and the ethanol allowed to evaporate. Then, 100 ml distilled water were added and the mixture was stirred at 40 °C for 15 min to redissolve these vitamins before adding the remaining media constituents. The other constituents were indiv…
	MEDIA COMPOSITION
	Reagent	Origin (catalog number)	Solvent	Final concentration (mg/L)	Final concentration (mM)	Purity (%)
	CaCl2	Sigma-Aldrich (C1016)	-	176	1.6	≥93.0
	KCl	USB/Affymetrix (20598)	H2O	700	9.4	>99.0
	KH2PO4	Sigma-Aldrich (V000225 )	H2O	900	6.6	~100
	MgSO4.7H2O	Sigma-Aldrich (230391)	H2O	176	0.715	≥98.0
	NaCl	Sigma-Aldrich (C1016)	H2O	6.98	120	≥93.0
	NaHCO3	Sigma-Aldrich (S5761)	H2O	2.74	32	≥99.5
	NaH2PO4.H2O	Sigma-Aldrich (S9638)	H2O	123	0.9	≥98.0
	acetate.Na	Sigma-Aldrich (S7670)	H2O	548	6.7	≥99.0
	Citrate.Na3.2H2O	USB/Affymetrix (13735)	H2O	600	2	≥99.0
	Glucose	Sigma-Aldrich (G7021)	H2O	4.5	25	≥99.5
	Glucosamine.HCl	Sigma-Aldrich (G1514)	H2O	73	0.34	≥99.0
	Phenol Red	Sigma-Aldrich (P3532)	H2O	23	0.065	--
	HEPES	Sigma-Aldrich (H7006)	H2O	19	80	≥99.5
	EDTA disodium	Sigma-Aldrich (E5134)	H2O	80	0.24	≥99.0
	Fe(NO3)3.9H2O	Sigma-Aldrich (F8508)	H2O	2.6	0.009	≥98.0
	Hemin, bovine	Sigma-Aldrich (H9039)	0.5M NaOH	25	0.04	≥90.0
	β-Alanine	USB/Affymetrix (10665)	H2O	182	2	≥98.0
	Arginine.HCl	USB/Affymetrix (11500)	H2O	462	2.2	≥98.5
	Asparagine	USB/Affymetrix (11590)	H2O	100	0.757	≥98.5
	Aspartic acid	Sigma-Aldrich (A93100)	1M HCl	426	3.2	≥98.0
	Cysteine	USB/Affymetrix (14035)	H2O	100	0.826	≥98.5
	Cystine	USB/Affymetrix (14050)	1M HCl	58	0.24	≥98.5
	Glutamic acid	USB/Affymetrix (16215)	1M HCl	290	2	≥98.5
	Glutamine	USB/Affymetrix (16285)	H2O	188	1.3	≥98.5
	Glycine	USB/Affymetrix (16405)	H2O	144	1.9	≥98.5
	Histidine.HCl.H2O	USB/Affymetrix (17080)	H2O	178	1.15	≥98.0
	4-Hydroxy-L-proline	Sigma-Aldrich (H54409)	H2O	9	0.068	≥99.0
	Isoleucine	USB/Affymetrix (17825)	H2O	318	2.4	≥98.5
	Leucine	USB/Affymetrix (18280)	1M HCl	513	4	≥98.5
	Lysine.HCl	Sigma-Aldrich (L5501)	H2O	422	2.3	≥98.0
	Methionine	Sigma-Aldrich (M9625)	H2O	113	0.758	≥98.0
	Phenylalanine	USB/Affymetrix (20105)	H2O	272	1.65	≥98.5
	Proline	Sigma-Aldrich (P0380)	H2O	228	2	≥99.0
	Serine	Sigma-Aldrich (S4500)	H2O	182	1.7	≥99.0
	Threonine	USB/Affymetrix (22290)	H2O	386	3.2	≥98.5
	Tryptophan	USB/Affymetrix (22765)	H2O	99	0.485	≥98.5
	Tyrosine	USB/Affymetrix (22910)	1M HCl	155	0.856	≥98.5
	Valine	USB/Affymetrix (23205)	1M HCl	382	3.2	≥98.5
	p-aminobenzoic acid	USB/Affymetrix (11055)	H2O	0.044	0.0003	≥98.5
	Ascorbic acid	Sigma-Aldrich (A5960)	H2O	0.044	0.0002	≥99.0
	D-alpha-tocopherol succinate	Sigma-Aldrich (T3126)	100% Alcohol	4	0.007	--
	DL-alpha-lipoic acid	USB/Affymetrix (18505)	100% Alcohol	0.4	0.002	≥98.0
	B12 / Cobalamin	Sigma-Aldrich (V2876)	H2O	1	0.0007	≥98.0
	Biotin	Sigma-Aldrich (B4639)	H2O	1	0.004	≥99.0
	D-Ca pantothenate	USB/Affymetrix (12550)	H2O	1	0.004	~100
	Choline chloride	USB/Affymetrix (13410)	H2O	1.4	0.01	≥98.0
	Calciferol	Sigma-Aldrich (95220)	100% Alcohol	0.088	0.0002	≥98.0
	Folic Acid	USB/Affymetrix (15880)	1M NaOH	10	0.022	≥97.0
	i-Inositol	Sigma-Aldrich (I5125)	H2O	2	0.011	≥99.0
	L-glutathione (reduced)	USB/Affymetrix (16315)	H2O	0.01	0.00003	≥98.0
	Menadione	Sigma-Aldrich (M5625)	100% Alcohol	0.4	0.002	~100
	Niacin / Nicotinic Acid	Sigma-Aldrich (N0761)	H2O	0.022	0.0001	≥98.0
	Nicotinamide	USB/Affymetrix (19480)	H2O	1	0.008	≥98.5
	Pyridoxal.HCl	Sigma-Aldrich (P9130)	H2O	1	0.005	≥99.0
	Pyridoxine.HCl	USB/Affymetrix (20900)	H2O	0.022	0.0001	~100
	Riboflavin	USB/Affymetrix (21145)	H2O	0.109	0.0003	≥98.0
	Thiamine.HCl	USB/Affymetrix (22170)	H2O	1	0.003	≥98.0
	Trans retinoic acid	Sigma-Aldrich (R2625)	100% Alcohol	0.4	0.001	≥98.0
	Vitamin A acetate	Sigma-Aldrich (R0635)	H2O	0.12	0.0003	--
	Succinic acid	USB/Affymetrix (21900)	H2O	270	2.29	≥99.0
	Adenine SO4. 2H2O	USB/Affymetrix (10450)	1M HCl	8.8	0.065	≥97.0
	Adenosine	USB/Affymetrix (10460)	H2O	20	0.075	≥98.0
	AMP.H2O	USB/Affymetrix (10521)	H2O	0.18	0.0005	≥96.0
	ATP.Na2.3H2O	USB/Affymetrix (10585)	H2O	0.88	0.001	>98.0
	Cytidine	Sigma-Aldrich (C4654)	H2O	20	0.082	≥99.0
	D-ribose	Sigma-Aldrich (R7500)	H2O	0.44	0.003	≥99.0
	deoxy-D-ribose	Sigma-Aldrich (D5899)	H2O	0.44	0.003	--
	Guanine.HCl	Sigma-Aldrich (51030)	1M NaOH	0.26	0.002	≥99.0
	Guanosine	Sigma-Aldrich (G6264)	1M NaOH	20	0.071	≥98.0
	Hypoxanthine	Sigma-Aldrich (H9636)	H2O	0.26	0.002	≥99.0
	Thymine	Sigma-Aldrich (T0895)	1M NaOH	0.26	0.002	≥99.0
	Uracil	USB/Affymetrix (23020)	1M NaOH	0.26	0.002	≥98.0
	Uridine	Sigma-Aldrich (U3003)	H2O	20	0.082	≥99.0
	Xanthine.Na	USB/Affymetrix (23460)	1M NaOH	0.26	0.001	≥98.0
	Cholesterol	Sigma-Aldrich (C8667)	100% Alcohol	0.18	0.0005	≥99.0
	Tween 80	Sigma-Aldrich (P4780)	-	17.6	0.03	>58.0
	Tween 40 (palmitate)	Sigma-Aldrich (P1504)	-	5	0.02	~90.0
	Linoleic acid	Sigma-Aldrich (L1376)	100% Alcohol	8	0.028	≥99.0
	Putrescine 2HCl	Sigma-Aldrich (P7505)	H2O	1.6	0.01	≥98.0
	6-Biopterin	Sigma-Aldrich (B2517)	H2O	0.24	0.001	≥97.0
	Defatted BSA	Sigma-Aldrich (A3803)	H2O	300		≥98.0
	Penicilina	USB/Affymetrix (19985)	H2O	63	0.1	~99.0
	Values showed as -- are not provided by manufacturer.
